# Supplementary material for: Conformational changes in the human Cx43/GJA1 gap junction channel visualized using cryo-EM
Source: Nat Commun. 2023 Feb 18;14:931. doi: 10.1038/s41467-023-36593-y (PMC9938869; doi:10.1038/s41467-023-36593-y)
Supplement: Supplementary file 9 — Source Data [file 41467_2023_36593_MOESM9_ESM.xlsx]

## Sheet: Fig. 7d
	Fig. 7d	Ionic currents (nA)
		PLN	Na+	Cl-	Total
		block1	0.0177	-0.01402	0.00368
		block2	0.01024	0.00497	0.01521
		block3	0.0053	0.01695	0.02225
		block4	0.02132	-0.00315	0.01817
		MEAN	0.01364	0.0011875
		Stderr	0.00361227	0.00653736
		3:3 mixed	Na+	Cl-	Total
		block1	0.04243	0.04653	0.08896
		block2	0.03553	0.04604	0.08157
		block3	0.00614	0.03713	0.04327
		block4	0.00717	-0.00862	-0.00145
		MEAN	0.0228175	0.03027
		Stderr	0.00943946	0.0131421
